# Supplementary material for: Genomic Characterisation of Antimicrobial Resistance and Virulence of Animal-Derived Klebsiella pneumoniae Isolates from Germany, and Description of a Hypervirulent Strain
Source: Antibiotics (Basel). 2026 May 30;15(6):556. doi: 10.3390/antibiotics15060556 (PMC13295547; doi:10.3390/antibiotics15060556)
Supplement: Supplementary file 1 [file antibiotics-15-00556-s001.zip]

Archive with 1 entries (1 files):
- Supplementary Tables_K. pneumoniae.xlsx
