# Supplementary material for: Genomic Characterisation of Antimicrobial Resistance and Virulence of Animal-Derived Klebsiella pneumoniae Isolates from Germany, and Description of a Hypervirulent Strain
Source: Antibiotics (Basel). 2026 May 30;15(6):556. doi: 10.3390/antibiotics15060556 (PMC13295547; doi:10.3390/antibiotics15060556)
Supplement: Supplementary file 1 [file antibiotics-15-00556-s001.zip › Supplementary Tables_K. pneumoniae.xlsx]

## Sheet: S1 (Coverage and reads)
ID	Sequencing metrics	Assembly metrics							Species identification
	Theoretical.coverage	Assembly Size bp	L50	N50	# contigs	GC (%)	Total reads	Theoretical.coverage	1stMatch	%1stMatch
23Y0002	74	5583764	5	383381	52	57.17	1566630	74	Klebsiella pneumoniae	52.71
23Y0003	35	5387527	9	211934	78	57.34	719792	35	Klebsiella pneumoniae	58.55
23Y0004	72	5174851	5	373126	36	57.58	1484094	72	Klebsiella pneumoniae	55.05
23Y0006	49	5517231	8	312053	62	56.97	1003272	49	Klebsiella pneumoniae	54.8
23Y0007	85	5424408	4	523414	43	57.3	1753818	85	Klebsiella pneumoniae	54.98
23Y0009	81	5297559	5	415934	33	57.4	1640972	81	Klebsiella pneumoniae	55.36
23Y0010	52	5591368	7	311840	82	56.83	1087138	52	Klebsiella pneumoniae	51.1
23Y0011	78	5105531	4	371141	33	57.6	1600080	78	Klebsiella pneumoniae	60.18
23Y0012	41	5402510	5	372048	43	57.36	847196	41	Klebsiella pneumoniae	61.46
23Y0013	45	5094398	4	480238	34	57.67	934082	45	Klebsiella pneumoniae	60.1
23Y0014	107	5304664	6	399161	36	57.41	2182354	107	Klebsiella pneumoniae	62.35
23Y0015	45	5624430	5	408906	60	57.15	921026	45	Klebsiella pneumoniae	54.96
23Y0090	41	5470519	7	319450	85	57.2	847522	41	Klebsiella pneumoniae	60.32
23Y0091	126	5506875	7	266500	59	57.31	2561682	126	Klebsiella pneumoniae	59.18
23Y0092	38	5561851	8	276591	78	57.18	773050	38	Klebsiella pneumoniae	54.83
23Y0093	37	5194276	8	212718	63	57.4	749748	37	Klebsiella pneumoniae	64.07
23Y0124	93	5578684	8	280804	72	57.16	1894472	93	Klebsiella pneumoniae	53.98
23Y0125	45	5366880	16	109398	142	57.12	930800	45	Klebsiella pneumoniae	49.32
23Y0126	69	5458341	12	155578	116	57.31	1426080	69	Klebsiella pneumoniae	56.08
23Y0127	89	5278892	5	324653	41	57.47	1786726	89	Klebsiella pneumoniae	63.71
23Y0128	134	5220353	8	265387	49	57.58	2713072	134	Klebsiella pneumoniae	62.76
23Y0129	48	5462649	7	343121	58	57.23	965562	48	Klebsiella pneumoniae	54.92
23Y0130	52	5440565	10	217309	82	57.36	1050814	52	Klebsiella pneumoniae	53.36
23Y0177	55	5183181	8	227389	52	57.6	1120540	55	Klebsiella pneumoniae	61.92
23Y0178	89	5296304	6	350435	46	57.47	1803414	89	Klebsiella pneumoniae	59.88
23Y0179	51	5348534	7	339757	60	57.41	1038904	51	Klebsiella pneumoniae	61.85
23Y0180	48	5510859	9	246726	77	57.02	992276	48	Klebsiella pneumoniae	58.85
23Y0181	64	5363388	8	213958	58	57.38	1313486	64	Klebsiella pneumoniae	60.13
23Y0183	49	5281189	6	287748	56	57.54	1009642	49	Klebsiella pneumoniae	62.31
23Y0184	53	5203898	5	316150	61	57.51	1099862	53	Klebsiella pneumoniae	59.38
23Y0185	53	5599571	10	176858	143	57.24	1103362	53	Klebsiella pneumoniae	56.51
23Y0186	52	5231117	7	318403	52	57.44	1071312	52	Klebsiella pneumoniae	60.49
23Y0187	59	5442985	7	227467	77	57.01	1240490	59	Klebsiella pneumoniae	59.01
23Y0189	53	5173298	6	352163	41	57.62	1103302	53	Klebsiella pneumoniae	54.31
23Y0190	57	5379327	11	194530	71	57.31	1192864	57	Klebsiella pneumoniae	48.93
23Y0191	50	5541459	9	212894	114	57.32	1051238	50	Klebsiella pneumoniae	49.72
23Y0192	69	5528886	4	249353	70	57.26	1425356	69	Klebsiella pneumoniae	61.64
23Y0193	71	5493819	5	474870	41	57.14	1472120	71	Klebsiella pneumoniae	59.75
23Y0195	65	5525958	6	403222	55	57.26	1336330	65	Klebsiella pneumoniae	55.42
23Y0196	64	5114627	5	376320	35	57.65	1322346	64	Klebsiella pneumoniae	61.18
23Y0197	79	5216872	3	497523	28	57.59	1637788	79	Klebsiella pneumoniae	61.37
23Y0198	62	5343193	6	373202	53	57.34	1277856	62	Klebsiella pneumoniae	60.13
23Y0200	61	5485852	8	285715	64	57.37	1252576	61	Klebsiella pneumoniae	56.33
23Y0201	63	5456646	8	228311	71	57.3	1323308	63	Klebsiella pneumoniae	57.47
23Y0202	50	5161239	7	265960	55	57.58	1037622	50	Klebsiella pneumoniae	59.76
23Y0205	62	5280382	6	345817	39	57.45	1265936	62	Klebsiella pneumoniae	63.37
23Y0206	66	5436556	6	321039	61	57.27	1377738	66	Klebsiella pneumoniae	47.31
23Y0207	58	5247359	6	360767	49	57.56	1202018	58	Klebsiella pneumoniae	56.51
23Y0208	45	5259152	6	352188	43	57.46	980090	56	Klebsiella pneumoniae	57.41
23Y0209	47	5400222	7	235021	92	57.25	1022128	67	Klebsiella pneumoniae	57.64
23Y0210	46	5216119	6	316199	54	57.54	992078	34	Klebsiella pneumoniae	58.6
23Y0211	40	5543223	6	347737	51	57.02	855514	63	Klebsiella pneumoniae	55.92
23Y0212	51	5518609	7	318657	66	57.22	1075192	56	Klebsiella pneumoniae	55.6
23Y0117	56	5416919	4	475666	39	57.29	1158976	74	Klebsiella pneumoniae	60.19
23Y0118	67	5640151	11	151747	169	57.21	1362346	45	Klebsiella pneumoniae	53.94
23Y0119	34	5363292	7	343578	45	57.47	692582	47	Klebsiella pneumoniae	62.27
23Y0120	63	5138563	3	736814	24	57.62	1291002	46	Klebsiella pneumoniae	59.62
23Y0121	56	5400079	5	425744	37	57.22	1150506	40	Klebsiella pneumoniae	55.6
23Y0122	74	5340113	6	317835	52	57.4	1515878	51	Klebsiella pneumoniae	63.61

## Sheet: S2 (Assembly quality metrics)
ID	# indels per 100 kbp	# misassemblies	# mismatches per 100 kbp	Duplication ratio	Genome fraction (%)
23Y0002	21.15	61	670.78	1.001	85.937
23Y0003	17.91	52	641.42	1.001	84.608
23Y0004	18.02	59	627.17	1.000	83.667
23Y0006	17.71	60	615.64	1.001	84.009
23Y0007	20.53	56	686.43	1.006	86.116
23Y0009	19.66	62	677.86	1.001	84.608
23Y0010	19.76	70	661.87	1.001	83.326
23Y0011	18.92	70	642.53	1.001	83.675
23Y0012	20.97	70	646.19	1.001	86.070
23Y0013	17.34	64	632.11	1.001	83.380
23Y0014	19.46	45	626.24	1.001	85.691
23Y0015	21.31	71	666.32	1.002	85.303
23Y0090	18.44	59	585.63	1.002	84.886
23Y0091	19.56	63	631.65	1.001	86.713
23Y0092	18.79	77	643.03	1.001	84.026
23Y0093	19.59	53	603.40	1.001	84.961
23Y0124	19.92	67	662.38	1.001	84.418
23Y0125	20.15	59	671.03	1.002	82.545
23Y0126	19.09	60	661.68	1.002	85.578
23Y0127	20.39	59	638.66	1.001	85.339
23Y0128	20.04	59	673.74	1.000	86.102
23Y0129	20.97	66	674.62	1.001	84.307
23Y0130	20.25	69	682.91	1.002	85.021
23Y0177	20.19	56	640.47	1.001	84.825
23Y0178	19.89	57	642.46	1.001	85.656
23Y0179	17.67	53	590.21	1.001	85.824
23Y0180	20.14	61	659.84	1.001	84.718
23Y0181	20.10	65	641.53	1.002	85.309
23Y0183	19.02	65	656.75	1.002	83.645
23Y0184	20.13	67	682.05	1.001	83.599
23Y0185	18.98	62	656.09	1.006	85.604
23Y0186	19.13	62	623.77	1.002	84.955
23Y0187	17.72	60	617.20	1.001	83.849
23Y0189	18.55	65	633.38	1.001	84.174
23Y0190	17.81	64	658.83	1.002	84.850
23Y0191	18.43	53	638.91	1.002	86.236
23Y0192	20.20	62	679.33	1.001	86.056
23Y0193	18.27	64	572.94	1.002	87.032
23Y0195	18.43	63	578.46	1.001	85.385
23Y0196	17.95	64	643.57	1.001	84.057
23Y0197	19.56	58	636.68	1.001	83.313
23Y0198	17.86	61	544.58	1.001	85.821
23Y0200	21.02	60	674.07	1.001	84.916
23Y0201	20.30	64	685.60	1.002	84.274
23Y0202	18.09	53	659.83	1.002	84.477
23Y0205	17.55	61	624.27	1.001	84.181
23Y0206	20.48	67	671.17	1.001	84.410
23Y0207	20.51	68	715.28	1.002	83.497
23Y0117	20.88	71	650.87	1	84.599
23Y0118	21.02	58	729.59	1.006	85.568
23Y0119	20.62	77	696.86	1.001	85.482
23Y0120	18.06	59	627.18	1	83.677
23Y0121	18.3	72	638.66	1	84.214
23Y0122	19.37	65	654.66	1.002	85.147
23Y0208	19.86	69	635.13	1.002	84.294
23Y0209	19.26	53	650.02	1.001	86.134
23Y0210	20.68	56	638.65	1.003	84.642
23Y0211	21.09	67	660.16	1.001	85.383
23Y0212	20.33	64	668.48	1.002	85.929

## Sheet: S3 (AST,MLST,AMR genes)
No.	ID	Host	Date of isolation	Geographical origin	Sampling site	MALDI-TOF	MALDI Score	WGS data	Ciprofloxacin	Levofloxacin	Amikacin	Colistin	Chloramphenicol	Fosfomycin	Tigecyclin	Trimethoprim/sulfamethoxazol	Piperacillin	Piperacillin/tazobactam	Cefotaxime	Ceftazidime	Ceftazidim/Avibactam	Ceftolozane/Tazobactam	Imipenem	Meropenem	MLST Type	Number found	β-Lactamases
									CIP	LEV	AMK	COL	CMP	FOS	TGC	T/S	PIP	PIT	CTX	CAZ	CAA	CTA	IMP	MER			CTX-M.15	SHV.2	SHV.27	SHV.11	SHV.44	SHV.60	SHV.62	SHV.110	SHV.120	TEM.158	TEM.35	SHV.36	SHV.42	TEM.1	OXA.1	SHV.106	SHV.1	SHV.161	SHV.172	SHV.178	SHV.187	SHV.204	SHV.211
1	23Y0002	Dog	060623	Saxony	Eye	Klebsiella pneumoniae	2.01	Klebsiella pneumoniae	R	R	S	I	S	S	S	R	R	S	S	S	S	S	S	S	147	38	.	.	.	100.00	.	.	.	.	.	.	.	.	.	.	100.00	.	.	.	.	.	.	.	.
2	23Y0003	Dog	060623	North Rhine-Westphalia	Not reported	Klebsiella pneumoniae	2.37	Klebsiella pneumoniae	S	S	S	I	S	S	S	S	S	S	S	S	S	S	S	S	901	24	.	.	.	.	.	.	.	.	.	.	.	.	.	.	.	.	.	.	.	.	100.00	.	.
3	23Y0004	Dog	030623	Lower Saxony	Feces	Klebsiella pneumoniae	2.17	Klebsiella pneumoniae	S	S	S	I	S	S	S	S	S	S	S	S	S	S	S	S	1537	24	.	.	.	.	.	.	.	.	.	.	.	.	.	.	.	.	.	.	.	.	100.00	.	.
4	23Y0006	Dog	030623	Berlin	Feces	Klebsiella pneumoniae	2.42	Klebsiella pneumoniae	S	S	S	I	S	S	S	S	S	S	S	S	S	S	S	S	200	24	.	.	.	.	.	.	.	.	.	.	.	.	.	.	.	.	.	.	.	.	100.00	.	.
5	23Y0007	Dog	030623	Lower Saxony	Nose	Klebsiella pneumoniae	2.28	Klebsiella pneumoniae	I	S	S	I	R	S	S	R	R	S	R	I	S	S	S	S	48	38	100.00	.	.	.	.	.	.	.	.	.	.	.	.	.	.	.	.	.	100.00	.	.	.	.
6	23Y0009	Dog	060623	Schleswig-Holstein	Trachea	Klebsiella pneumoniae	2.44	Klebsiella pneumoniae	S	S	S	I	S	S	S	S	S	S	S	S	S	S	S	S	2310	24	.	.	.	.	.	.	.	.	.	.	.	.	.	.	.	.	.	.	.	.	100.00	.	.
7	23Y0010	Dog	070623	Lower Saxony	Urine	Klebsiella pneumoniae	2.41	Klebsiella pneumoniae	S	S	S	I	S	S	S	S	R	I	S	S	S	S	S	S	4069	26	.	.	.	.	.	.	.	.	.	100.00	100.00	.	.	.	.	.	.	.	.	.	100.00	.	.
8	23Y0011	Dog	080623	Bavaria	Urine	Klebsiella pneumoniae	2.29	Klebsiella pneumoniae	S	S	S	I	S	S	S	S	S	S	S	S	S	S	S	S	1758	24	.	.	.	.	.	.	.	.	.	.	.	.	.	.	.	.	.	.	.	.	100.00	.	.
9	23Y0012	Horse	060623	North Rhine-Westphalia	Cervix	Klebsiella pneumoniae	2.3	Klebsiella pneumoniae	S	S	S	I	S	S	S	S	S	S	S	S	S	S	S	S	427	24	.	.	.	.	.	.	.	100.00	.	.	.	.	.	.	.	.	.	.	.	.	.	.	.
10	23Y0013	Horse	060623	North Rhine-Westphalia	Feces	Klebsiella pneumoniae	2.39	Klebsiella pneumoniae	S	S	S	I	S	S	S	S	S	S	S	S	S	S	S	S	7681	24	.	.	.	.	.	.	.	.	.	.	.	.	.	.	.	.	.	.	.	.	100.00	.	.
11	23Y0014	Horse	060623	Thuringia	Penis	Klebsiella pneumoniae	2.37	Klebsiella pneumoniae	S	S	S	I	S	S	S	S	S	S	S	S	S	S	S	S	298	24	.	.	.	100.00	.	.	.	.	.	.	.	.	.	.	.	.	.	.	.	.	.	.	.
12	23Y0015	Horse	080623	Baden-Wuerttemberg	Uterus	Klebsiella pneumoniae	2.11	Klebsiella pneumoniae	R	S	S	I	R	R	R	R	R	R	R	R	S	R	S	S	7682	42	100.00	100.00	.	.	.	.	.	.	.	.	.	.	.	100.00	100.00	.	.	.	.	.	.	.	.
13	23Y0090	Dog	100623	Lower Saxony	Feces	Klebsiella pneumoniae	2.2	Klebsiella pneumoniae	S	S	S	I	S	S	S	S	S	S	S	S	S	S	S	S	37	23	.	.	.	.	.	.	.	.	.	.	.	.	.	.	.	.	.	.	.	.	100.00	.	.
14	23Y0091	Dog	090623	Schleswig-Holstein	Wound	Klebsiella pneumoniae	1.95	Klebsiella pneumoniae	S	S	S	I	S	R	S	S	R	I	S	S	S	S	S	S	353	25	.	.	.	.	100.00	.	.	.	.	.	.	.	.	.	.	.	.	.	.	.	.	.	.
15	23Y0092	Dog	100623	Lower Saxony	Wound	Klebsiella pneumoniae	2.01	Klebsiella pneumoniae	S	S	S	I	S	S	S	S	R	S	S	S	S	S	S	S	391	25	.	.	.	.	.	.	.	.	.	.	.	.	.	.	.	.	.	.	.	.	100.00	.	.
16	23Y0093	Dog	100623	Berlin	Feces	Klebsiella pneumoniae	2.18	Klebsiella pneumoniae	S	S	S	I	S	S	S	S	S	S	S	S	S	S	S	S	309	23	.	.	.	.	.	.	.	.	.	.	.	.	.	.	.	.	.	.	.	.	100.00	.	.
17	23Y0124	Dog	140623	Berlin	Feces	Klebsiella pneumoniae	2	Klebsiella pneumoniae	S	S	S	I	S	S	S	S	S	S	S	S	S	S	S	S	101	25	.	.	.	.	.	.	.	.	.	.	.	.	.	.	.	100.00	.	.	.	.	.	.	.
18	23Y0125	Dog	140623	North Rhine-Westphalia	Vocal cords	Klebsiella pneumoniae	2.12	Klebsiella pneumoniae	S	S	S	I	S	S	S	S	S	S	S	S	S	S	S	S	6123	20	.	.	.	.	.	.	.	.	.	.	.	.	.	.	.	.	.	.	.	.	100.00	.	.
19	23Y0126	Dog	130623	Hesse	Trachea	Klebsiella pneumoniae	2.24	Klebsiella pneumoniae	S	S	S	I	S	S	S	S	S	S	S	S	S	S	S	S	140	24	.	.	.	.	.	.	.	.	.	.	.	.	.	.	.	.	100.00	.	.	.	.	.	.
20	23Y0127	Dog	140623	Lower Saxony	Trachea	Klebsiella pneumoniae	2.25	Klebsiella pneumoniae	S	S	S	I	S	I	S	S	S	S	S	S	S	S	S	S	237	25	.	.	.	.	.	.	.	.	.	.	.	.	.	.	.	.	.	.	.	.	100.00	.	.
21	23Y0128	Cat	150623	Hesse	Ear	Klebsiella pneumoniae	2.22	Klebsiella pneumoniae	S	S	S	I	S	S	S	S	S	S	S	S	S	S	S	S	584	24	.	.	.	.	.	.	.	.	.	.	.	.	.	.	.	.	.	.	.	.	100.00	.	.
22	23Y0129	Horse	130623	North Rhine-Westphalia	Cervix	Klebsiella pneumoniae	2.16	Klebsiella pneumoniae	S	S	S	I	S	S	S	S	S	S	S	S	S	S	S	S	7683	25	.	.	.	.	.	.	.	.	.	.	.	.	.	.	.	100.00	.	.	.	.	.	.	.
23	23Y0130	Horse	150623	Lower Saxony	Wound	Klebsiella pneumoniae	2.25	Klebsiella pneumoniae	S	S	S	I	S	S	S	R	S	S	S	S	S	S	S	S	60	29	.	.	.	.	.	.	.	.	.	.	.	.	.	.	.	.	.	.	.	.	100.00	.	.
24	23Y0177	Chicken	160623	Saxony	Feces	Klebsiella pneumoniae	2.35	Klebsiella pneumoniae	S	S	S	I	S	S	S	S	S	S	S	S	S	S	S	S	1902	24	.	.	.	.	.	.	.	100.00	.	.	.	.	.	.	.	.	.	.	.	.	.	.	.
25	23Y0178	Dog	220623	Mecklenburg-Western Pomerania	Abdominal abscess	Klebsiella pneumoniae	2.16	Klebsiella pneumoniae	S	S	S	I	S	S	S	S	S	S	S	S	S	S	S	S	4913	25	.	.	.	.	.	.	.	.	.	.	.	.	100.00	.	.	.	.	.	.	.	.	.	.
26	23Y0179	Dog	210623	Baden-Wuerttemberg	Skin	Klebsiella pneumoniae	2.07	Klebsiella pneumoniae	S	S	S	I	S	S	S	S	S	S	S	S	S	S	S	S	37	25	.	.	.	.	.	.	.	100.00	.	.	.	.	.	.	.	.	.	.	.	.	.	.	.
24	23Y0180	Dog	140623	Bavaria	Feces	Klebsiella pneumoniae	2.28	Klebsiella pneumoniae	S	S	S	I	S	S	S	S	S	S	S	S	S	S	S	S	29	24	.	.	.	.	.	.	.	.	.	.	.	.	.	.	.	.	.	.	.	.	100.00	.	.
28	23Y0181	Dog	160623	Hamburg	Feces	Klebsiella pneumoniae	2.17	Klebsiella pneumoniae	S	S	S	I	S	S	S	S	S	S	S	S	S	S	S	S	1999	25	.	.	.	.	.	.	.	.	.	.	.	.	.	.	.	.	.	.	.	.	100.00	.	.
29	23Y0183	Dog	170623	Baden-Wuerttemberg	Feces	Klebsiella pneumoniae	2.28	Klebsiella pneumoniae	S	S	S	I	S	S	S	S	S	S	S	S	S	S	S	S	7120	24	.	.	.	.	.	.	.	.	.	.	.	.	.	.	.	.	.	.	.	.	100.00	.	.
30	23Y0184	Dog	160623	North Rhine-Westphalia	Feces	Klebsiella pneumoniae	2.28	Klebsiella pneumoniae	S	S	S	I	S	S	S	S	S	S	S	S	S	S	S	S	2349	24	.	.	.	.	.	.	.	.	.	.	.	.	.	.	.	.	.	.	.	.	100.00	.	.
31	23Y0185	Dog	160623	Baden-Wuerttemberg	Feces	Klebsiella pneumoniae	2.06	Klebsiella pneumoniae	S	S	S	I	S	S	S	S	S	S	S	S	S	S	S	S	3155	23	.	.	.	.	.	.	.	.	.	.	.	.	.	.	.	.	.	.	.	.	100.00	.	.
32	23Y0186	Dog	170623	Hesse	Feces	Klebsiella pneumoniae	1.98	Klebsiella pneumoniae	S	S	S	I	S	S	S	S	S	S	S	S	S	S	S	S	46	23	.	.	100.00	.	.	.	.	.	.	.	.	.	.	.	.	.	.	.	.	.	.	.	.
33	23Y0187	Dog	170623	Bavaria	Feces	Klebsiella pneumoniae	2.39	Klebsiella pneumoniae	S	S	S	I	S	S	S	S	S	S	S	S	S	S	S	S	200	24	.	.	.	.	.	.	.	.	.	.	.	.	.	.	.	.	.	.	.	.	100.00	.	.
34	23Y0189	Dog	160623	North Rhine-Westphalia	Feces	Klebsiella pneumoniae	2.31	Klebsiella pneumoniae	S	S	S	I	S	S	S	S	S	S	S	S	S	S	S	S	1164	25	.	.	.	.	.	.	.	.	.	.	.	.	.	.	.	.	.	.	.	.	100.00	.	.
35	23Y0190	Dog	170623	North Rhine-Westphalia	Feces	Klebsiella pneumoniae	2.03	Klebsiella pneumoniae	S	S	S	I	S	S	S	S	S	S	S	S	S	S	S	S	4435	24	.	.	.	.	.	.	.	.	.	.	.	.	.	.	.	.	.	.	.	.	100.00	.	.
36	23Y0191	Dog	200623	Baden-Wuerttemberg	Feces	Klebsiella pneumoniae	2.18	Klebsiella pneumoniae	S	S	S	I	S	S	S	S	R	R	S	S	S	S	S	S	45	26	.	.	.	.	.	.	.	.	.	.	.	.	.	.	.	.	.	100.00	.	.	.	.	.
37	23Y0192	Dog	200623	North Rhine-Westphalia	Feces	Klebsiella pneumoniae	1.94	Klebsiella pneumoniae	S	S	S	I	S	S	S	S	S	S	S	S	S	S	S	S	2648	25	.	.	.	.	.	.	.	.	.	.	.	.	.	.	.	.	.	.	.	.	100.00	100.00	.
38	23Y0193	Dog	210623	Lower Saxony	Feces	Klebsiella pneumoniae	1.98	Klebsiella pneumoniae	S	S	S	I	S	S	S	S	S	S	S	S	S	S	S	S	37	23	.	.	.	.	.	.	.	100.00	.	.	.	.	.	.	.	.	.	.	.	.	.	.	.
39	23Y0195	Dog	200623	Lower Saxony	Feces	Klebsiella pneumoniae	2.34	Klebsiella pneumoniae	S	S	S	I	S	S	S	S	S	S	S	S	S	S	S	S	37	23	.	.	.	.	.	.	.	100.00	.	.	.	.	.	.	.	.	.	.	.	.	.	.	.
40	23Y0196	Dog	200623	Baden-Wuerttemberg	Feces	Klebsiella pneumoniae	2.42	Klebsiella pneumoniae	S	S	S	I	S	S	S	S	S	S	S	S	S	S	S	S	3096	24	.	.	.	.	.	.	.	.	.	.	.	.	.	.	.	.	.	.	.	.	.	.	.
41	23Y0197	Dog	220623	North Rhine-Westphalia	Feces	Klebsiella pneumoniae	2.19	Klebsiella pneumoniae	S	S	S	I	S	S	S	S	S	S	S	S	S	S	S	S	323	24	.	.	.	.	.	.	.	.	.	.	.	.	.	.	.	.	.	.	.	.	100.00	.	.
42	23Y0198	Dog	220623	Bavaria	Feces	Klebsiella pneumoniae	2.17	Klebsiella pneumoniae	S	S	S	I	S	S	S	S	R	S	S	S	S	S	S	S	1779	25	.	.	.	.	.	.	.	100.00	.	.	.	.	.	100.00	.	.	.	.	.	.	.	.	.
43	23Y0200	Dog	220623	North Rhine-Westphalia	Feces	Klebsiella pneumoniae	2.19	Klebsiella pneumoniae	S	S	S	R	S	S	S	S	S	S	S	S	S	S	S	S	2217	25	.	.	.	.	.	.	.	.	.	.	.	.	.	.	.	.	100.00	.	.	.	.	.	.
44	23Y0201	Dog	220623	Hesse	Feces	Klebsiella pneumoniae	2.13	Klebsiella pneumoniae	S	S	S	I	S	S	S	S	S	S	S	S	S	S	S	S	2286	24	.	.	.	.	.	.	100.00	.	.	.	.	.	.	.	.	.	.	.	.	.	.	.	.
45	23Y0202	Dog	190623	North Rhine-Westphalia	Urine	Klebsiella pneumoniae	2.12	Klebsiella pneumoniae	S	S	S	I	S	S	S	S	S	S	S	S	S	S	S	S	7687	27	.	.	.	.	.	100.00	.	.	.	.	.	.	.	.	.	.	100.00	.	.	.	.	.	.
46	23Y0205	Dog	220623	Schleswig-Holstein	Uterus	Klebsiella pneumoniae	2.25	Klebsiella pneumoniae	S	S	S	I	S	S	S	S	S	S	S	S	S	S	R	S	20	24	.	.	.	.	.	.	.	.	.	.	.	.	.	.	.	.	100.00	.	.	.	.	.	.
47	23Y0206	Cat	200623	North Rhine-Westphalia	Feces	Klebsiella pneumoniae	2.2	Klebsiella pneumoniae	S	S	S	I	S	R	S	S	R	S	S	S	S	S	R	S	589	29	.	.	.	100.00	.	.	.	.	.	.	.	.	.	100.00	.	.	.	.	.	.	.	.	.
48	23Y0207	Horse	170623	North Rhine-Westphalia	Feces	Klebsiella pneumoniae	2.21	Klebsiella pneumoniae	S	S	S	I	S	S	S	S	S	S	S	S	S	S	S	S	7689	25	.	.	.	.	.	.	.	.	.	.	.	.	.	.	.	.	100.00	.	.	.	.	.	100.00
49	23Y0208	Horse	170623	Baden-Wuerttemberg	Nose	Klebsiella pneumoniae	2.14	Klebsiella pneumoniae	S	S	S	I	S	S	S	S	S	S	S	S	S	S	S	S	3827	24	.	.	.	.	.	.	.	.	.	.	.	.	.	.	.	.	.	.	.	.	100	.	.
50	23Y0209	Horse	200623	North Rhine-Westphalia	Nose	Klebsiella pneumoniae	2.25	Klebsiella pneumoniae	S	S	S	I	S	S	S	S	S	S	S	S	S	S	S	S	661	24	.	.	.	.	.	.	.	.	.	.	.	100	.	.	.	.	.	.	.	.	.	.	.
51	23Y0210	Horse	200623	Saxony	Uterus	Klebsiella pneumoniae	2.29	Klebsiella pneumoniae	S	S	S	I	S	S	S	S	S	S	S	S	S	S	S	S	7698	24	.	.	.	.	.	.	.	.	.	.	.	.	.	.	.	.	.	.	.	.	100	.	.
52	23Y0211	Horse	200623	Hesse	Uterus	Klebsiella pneumoniae	2.27	Klebsiella pneumoniae	S	S	S	I	S	S	S	S	S	S	S	S	S	S	S	S	5754	24	.	.	.	.	.	.	.	.	.	.	.	.	.	.	.	.	.	.	.	.	100	.	.
53	23Y0212	Cattle	210623	Bavaria	Nose	Klebsiella pneumoniae	2.35	Klebsiella pneumoniae	S	S	S	I	S	S	S	S	S	S	S	S	S	S	S	S	1609	24	.	.	.	.	.	.	.	.	.	.	.	.	.	.	.	.	.	.	.	.	100	.	.
54	23Y0117	Dog	150623	Berlin	Intestine	Klebsiella pneumoniae	2.17	Klebsiella pneumoniae	S	S	S	I	S	S	S	S	S	S	S	S	S	S	S	S	29	25	.	.	.	.	.	.	.	.	100	.	.	.	.	.	.	.	.	.	.	.	100	.	.
55	23Y0118	Dog	100623	Bavaria	Feces	Klebsiella pneumoniae	1.99	Klebsiella pneumoniae	S	S	S	I	S	S	S	S	S	S	S	S	S	S	S	S	26	24	.	.	.	.	.	.	.	.	.	.	.	.	.	.	.	.	.	.	.	.	100	.	.
56	23Y0119	Dog	130623	Bavaria	Feces	Klebsiella pneumoniae	2.32	Klebsiella pneumoniae	S	S	S	I	S	S	S	S	S	S	S	S	S	S	S	S	7697	25	.	.	100	.	.	.	.	.	.	.	.	.	.	.	.	.	.	.	.	.	100	.	.
57	23Y0120	Dog	130623	Lower Saxony	Feces	Klebsiella pneumoniae	2.2	Klebsiella pneumoniae	S	S	S	I	S	S	S	S	S	S	S	S	S	S	S	S	1537	25	.	.	.	.	.	.	.	.	.	.	.	.	.	.	.	.	.	.	.	100	100	.	.
58	23Y0121	Dog	130623	Bavaria	Feces	Klebsiella pneumoniae	2.21	Klebsiella pneumoniae	S	S	S	I	S	S	S	S	S	S	S	S	S	S	S	S	20	24	.	.	.	.	.	.	.	.	.	.	.	.	.	.	.	.	.	.	.	.	100	.	.
59	23Y0122	Dog	150623	Baden-Wuerttemberg	Feces	Klebsiella pneumoniae	1.92	Klebsiella pneumoniae	S	S	S	I	S	S	S	S	S	S	S	S	S	S	S	S	252	24	.	.	100	.	.	.	.	.	.	.	.	.	.	.	.	.	.	.	.	.	.	.	.
								S : Susceptible	56	58	59	58	57	55	58	55	50	55	57	57	59	58	57	59		Total	2	1	3	3	1	1	1	6	1	1	1	1	1	3	2	2	5	1	1	1	33	1	1
								I: Intermediate	1	0	0	0	0	1	0	0	0	2	0	1	0	0	0	0
								R : Resistant	2	1	0	1	2	3	1	4	9	2	2	1	0	1	2	0
																The results are interpreted in accordance with CLSI
	Host	Nr. Klebsiella pneumoniae			MICRONAUT-S MDR MRGN		Concentrations µg/mL	Antibiotic class
	Dog	44			CIP	Ciprofloxacin	0,25-2	Fluoroquinolones
	Feces	28			LEV	Levofloxacin	0,5-2	Fluoroquinolones
	Urine	3			AMK	Amikacin	4-32	Aminoglycosides
	Trachea	3			COL	Colistin	1-8	Polymyxins
	Wound	2			CMP	Chloramphenicol	8-16	Amphenicols
	Nose	1			FOS	Fosfomycin	32-128	Phosphonic acids
	Skin	1			TGC	Tigecycline	0,25-4	Glycylcyclines
	Eye	1			T\S	Trimethoprim\Sulfamethoxazole	1/19–4/76	Sulfonamides
	Vocal cords	1			PIP	Piperacillin	8-16	β-lactams
	Abdominal abcess	1			PIT	Piperacillin\Tazobactam	4/4–64/4	β-lactams
	Uterus	1			CTX	Cefotaxime	1-2	Third-generation-cephalosporins
	Intestine	1			CAZ	Ceftazidime	1-128	Third-generation-cephalosporins
	Not reported	1			CAA	Ceftazidime\Avibactam	1/4–16/4	Third-generation-cephalosporins/β-lactamase Inhibitor
	Horse	11			CTA	Ceftolozane\Tazobactam	1/4–8/4	Fifth-generation-cephalosporins/β-lactamase Inhibitor
	Uterus	3			IMP	Imipenem	1–8	Carbapenems
	Feces	2			MER	Meropenem	0,125-128	Carbapenems
	Nose	2
	Cervix	2
	Wound	1
	Penis	1
	Cat	2
	Feces	1
	Ear	1
	Chicken	1
	Feces	1
	Cattle	1
	Nose	1
	Total	59
[truncated: 79 more columns]

## Sheet: S4 (Virulence-associated genes)
			Capsule													Lipopolysaccharide (LPS)							Mucoid phenotype A		Capsule synthesis		Aerobactin	Enterobactin													Salmochelin					Yersiniabactin
ID	Klebsiella spp.	Number found	ugd	rfbK1	KP1_RS17280	gndA	wcaJ	KP1_RS17295	gmd	KP1_RS17345	KP1_RS17355	KP1_RS17340	KP1_RS17300	KP1_RS17305	galF	KP1_RS17220	KP1_RS17225	KP1_RS17230	KP1_RS17240	rfbA	rfbB	rfbD	rmpA	rmpC	rcsA	rcsB	iutA	entA	entB	entC	entD	entE	entF	entS	fepA	fepB	fepC	fepD	fepG	fes	iroB	iroC	iroD	iroE	iroN	ybtA	ybtE	ybtP	ybtQ
23Y0002	Klebsiella pneumoniae	67	100.00	96.35	100.00	100	.	.	.	100.00	99.68	98.06	.	.	100.00	.	99.48	100.00	100.00	100.00	100.00	100.00	.	.	100	100	100	100	100	100	.	100	100	100	100	100	100	100	100	100	.	.	.	100	.	.	.	.	.
23Y0003	Klebsiella pneumoniae	67	99.91	100.00	100.00	100	.	.	.	100.00	99.84	.	.	.	100.00	.	100.00	100.00	100.00	100.00	100.00	100.00	.	.	100	100	100	100	100	100	.	100	100	100	100	100	100	100	100	100	.	.	.	100	.	.	.	.	.
23Y0004	Klebsiella pneumoniae	62	100.00	98.10;100.00	100.00;100.00	100	.	.	.	100.00	99.84	.	.	.	100.00	.	.	.	.	.	.	.	.	.	100	100	100	100	100	100	.	100	100	100	100	100	100	100	100	100	.	.	.	100	.	.	.	.	.
23Y0006	Klebsiella pneumoniae	60	100.00	.	100.00	100	.	.	.	100.00	99.68	.	.	.	100.00	.	.	.	.	.	.	.	.	.	100	100	100	100	100	100	.	100	100	100	100	100	100	100	100	100	.	.	.	100	.	.	.	.	.
23Y0007	Klebsiella pneumoniae	65	100.00	.	.	99.72	.	.	.	100.00	99.84	.	.	.	100.00	.	99.39	100.00	100.00	100.00	100.00	100.00	.	.	100	100	100	100	100	100	100.00	100	100	100	100	100	100	100	100	100	.	.	.	100	.	.	.	.	.
23Y0009	Klebsiella pneumoniae	79	100.00	100.00	100.00	100	.	.	.	100.00	99.84	.	.	.	100.00	.	99.48	100.00	100.00	100.00	100.00	100.00	.	.	100	100	100	100	100	100	100.00	100	100	100	100	100	100	100	100	100	.	.	.	100	.	100.00	100.00	100.00	100.00
23Y0010	Klebsiella pneumoniae	66	100.00	100.00	100.00	100	.	.	.	100.00	99.84	.	.	.	100.00	.	99.39	100.00	100.00	100.00	100.00	100.00	.	.	100	100	100	100	100	100	.	100	100	100	100	100	100	100	100	100	.	.	.	100	.	.	.	.	.
23Y0011	Klebsiella pneumoniae	69	100.00	.	.	100	.	.	.	100.00	99.84	.	.	.	100.00	.	.	.	.	.	.	.	.	.	100	100	100	100	100	100	100.00	100	100	100	100	100	100	100	100	100	.	.	.	100	.	.	.	.	.
23Y0012	Klebsiella pneumoniae	73	100.00	98.10;100.00	100.00;100.00	100	.	.	.	100.00	99.84	.	.	.	100.00	.	.	.	.	.	.	.	.	.	100	100	100	100	100	100	.	100	100	100	100	100	100	100	100	100	.	.	.	100	.	100.00	100.00	100.00	100.00
23Y0013	Klebsiella pneumoniae	62	100.00	100.00;98.10	100.00;100.00	100	.	.	.	100.00	99.84	97.62	.	.	100.00	.	.	.	.	.	.	.	.	.	100	100	100	100	100	100	.	100	100	100	100	100	100	100	100	100	.	.	.	100	.	.	.	.	.
23Y0014	Klebsiella pneumoniae	76	100.00	.	.	100	.	.	.	100.00	99.84	.	.	.	100.00	100.00	100.00	100.00	100.00	100.00	100.00	100.00	.	.	100	100	100	100	100	100	.	100	100	100	100	100	100	100	100	100	.	.	.	100	.	100.00	100.00	100.00	100.00
23Y0015	Klebsiella pneumoniae	68	100.00	100.00	100.00	100	.	.	.	100.00	99.84	97.62	.	.	100.00	.	99.39	100.00	100.00	100.00	100.00	100.00	.	.	100	100	100	100	100	100	.	100	100	100	100	100	100	100	100	100	.	.	.	100	.	.	.	.	.
23Y0090	Klebsiella pneumoniae	61	99.23	.	.	100	.	.	.	100.00	99.84	.	.	.	100.00	.	.	.	.	.	.	.	.	.	100	100	100	100	100	100	100.00	100	100	100	100	100	100	100	100	100	.	.	.	100	.	.	.	.	.
23Y0091	Klebsiella pneumoniae	73	100.00	82.64	96.89;96.89	100	.	.	.	100.00	99.84	.	.	.	100.00	.	.	.	.	.	.	.	.	.	100	100	100	100	100	100	100.00	100	100	100	100	100	100	100	100	100	.	.	.	100	.	100.00	100.00	100.00	100.00
23Y0092	Klebsiella pneumoniae	76	100.00	100.00	100.00	100	.	.	.	100.00	99.84	97.62	.	.	100.00	100.00	100.00	100.00	100.00	100.00	100.00	100.00	.	.	100	100	100	100	100	100	.	100	100	100	100	100	100	100	100	100	.	.	.	100	.	.	.	.	.
23Y0093	Klebsiella pneumoniae	59	99.23	.	.	100	.	.	.	100.00	99.84	.	.	.	100.00	.	.	.	.	.	.	.	.	.	100	100	100	100	100	100	100.00	100	100	100	100	100	100	100	100	100	.	.	.	100	.	.	.	.	.
23Y0124	Klebsiella pneumoniae	65	100.00	.	.	100	.	.	.	100.00	99.84	.	.	.	100.00	100.00	100.00	100.00	100.00	100.00	100.00	100.00	.	.	100	100	100	100	100	100	.	100	100	100	100	100	100	100	100	100	.	.	.	100	.	.	.	.	.
23Y0125	Klebsiella pneumoniae	51	100.00	.	.	100	.	.	.	.	.	.	.	.	.	.	99.48	100.00	100.00	100.00	100.00	100.00	.	.	100	100	100	100	100	100	.	100	100	100	100	100	100	100	100	100	.	.	.	100	.	.	.	.	.
23Y0126	Klebsiella pneumoniae	67	100.00	.	.	100	.	.	.	100.00	99.68	.	.	.	100.00	100.00	100.00	100.00	100.00	100.00	100.00	100.00	.	.	100	100	100	100	100	100	.	100	100	100	100	100	100	100	100	100	.	.	.	100	.	.	.	.	.
23Y0127	Klebsiella pneumoniae	63	100.00	100.00;98.10	100.00;100.00	100	.	.	.	100.00	99.84	97.62	.	.	100.00	.	.	.	.	.	.	.	.	.	100	100	100	99.87	100	100	.	100	100	100	100	100	100	100	100	100	.	.	.	100	.	.	.	.	.
23Y0128	Klebsiella pneumoniae	61	100.00	98.10	100.00	100	.	.	.	100.00	99.84	.	.	.	100.00	.	.	.	.	.	.	.	.	.	100	100	100	100	100	100	100.00	100	100	100	100	100	100	100	100	100	.	.	.	100	.	.	.	.	.
23Y0129	Klebsiella pneumoniae	58	100.00	.	.	100	.	.	.	100.00	99.68	.	.	.	100.00	.	.	.	.	.	.	.	.	.	100	100	100	100	100	100	.	100	100	100	100	100	100	100	100	100	.	.	.	100	.	.	.	.	.
23Y0130	Klebsiella pneumoniae	85	100.00	100.00	100.00	100	.	.	.	99.93	99.84	.	.	.	100.00	.	99.39	100.00	100.00	100.00	100.00	100.00	94.00	100.00	100	100	100	100	100	100	.	100	100	100	100	100	100	100	100	100	100.00	100.00	100.00	100	100.00	100.00	100.00	100.00	100.00
23Y0177	Klebsiella pneumoniae	67	100.00	.	.	100	.	.	.	100.00	99.84	.	.	.	100.00	100.00	100.00	100.00	100.00	100.00	100.00	100.00	.	.	100	100	100	100	100	100	.	100	100	100	100	100	100	100	100	100	.	.	.	100	.	.	.	.	.
23Y0178	Klebsiella pneumoniae	66	99.83;100.00	.	.	100	.	.	.	100.00	99.68	.	.	.	100.00	.	99.48	100.00	100.00	100.00	100.00	100.00	.	.	100	100	100	100	100	100	.	100	100	100	100	100	100	100	100	100	.	.	.	100	.	.	.	.	.
23Y0179	Klebsiella pneumoniae	61	100.00	.	.	100	.	.	.	100.00	99.68	99.29	.	.	100.00	.	.	.	.	.	.	.	.	.	100	100	100	100	100	100	.	100	100	100	100	100	100	100	100	100	.	.	.	100	.	.	.	.	.
23Y0180	Klebsiella pneumoniae	62	100.00	100.00	100.00	100	100.00	99.59	98.40	99.93	99.84	.	100.00	100.00	100.00	100.00	100.00	100.00	100.00	100.00	100.00	100.00	.	.	100	100	100	100	100	100	.	100	100	100	100	100	100	100	100	100	.	.	.	100	.	.	.	.	.
23Y0181	Klebsiella pneumoniae	48	100.00	.	.	100	.	.	.	100.00	99.84	.	.	.	100.00	.	.	.	.	.	.	.	.	.	100	100	100	100	100	100	.	100	100	100	100	100	100	100	100	100	.	.	.	100	.	.	.	.	.
23Y0183	Klebsiella pneumoniae	63	100.00	.	.	100	.	.	.	100.00	99.84	97.62	.	.	100.00	.	99.48	100.00	100.00	100.00	100.00	100.00	.	.	100	100	100	100	100	100	.	100	100	100	100	100	100	100	100	100	.	.	.	100	.	.	.	.	.
23Y0184	Klebsiella pneumoniae	66	100.00	.	.	100	.	.	.	100.00	99.84	97.62	.	.	100.00	.	99.48	100.00	100.00	100.00	100.00	100.00	.	.	100	100	100	100	100	100	100.00	100	100	100	100	100	100	100	100	100	.	.	.	100	.	.	.	.	.
23Y0185	Klebsiella pneumoniae	62	100.00	97.45	.	100	.	.	.	100.00	99.84	98.06	.	.	100.00	.	.	.	.	.	.	.	.	.	100	100	100	100	100	100	.	100	100	100	100	100	100	100	100	100	.	.	.	100	.	.	.	.	.
23Y0186	Klebsiella pneumoniae	69	100.00	96.35	100.00	100	.	.	.	100.00	99.68	98.06	.	.	100.00	.	99.48	100.00	100.00	100.00	100.00	100.00	.	.	100	100	100	99.87	100	100	.	100	100	100	100	100	100	100	100	100	.	.	.	100	.	.	.	.	.
23Y0187	Klebsiella pneumoniae	61	100.00	98.10	100.00	100	.	.	.	100.00	99.68	.	.	.	100.00	.	.	.	.	.	.	.	.	.	100	100	100	100	100	100	.	100	100	100	100	100	100	100	100	100	.	.	.	100	.	.	.	.	.
23Y0189	Klebsiella pneumoniae	67	100.00	100.00	100.00	100	.	.	.	100.00	99.84	.	.	.	100.00	.	99.48	100.00	100.00	100.00	100.00	100.00	.	.	100	100	100	100	100	100	100.00	100	100	100	100	100	100	100	100	100	.	.	.	100	.	.	.	.	.
23Y0190	Klebsiella pneumoniae	59	100.00	97.96	100.00	100	.	.	.	100.00	99.84	.	.	.	100.00	.	.	.	.	.	.	.	.	.	100	100	100	100	100	100	.	100	100	100	100	100	100	100	100	100	.	.	.	100	.	.	.	.	.
23Y0191	Klebsiella pneumoniae	81	100.00	100.00	100.00	100	.	.	.	100.00	99.84	97.62	.	.	100.00	.	99.48	100.00	100.00	100.00	100.00	100.00	.	.	100	100	100	100	100	100	100.00	100	100	100	100	100	100	100	100	100	.	.	.	100	.	100.00	100.00	100.00	100.00
23Y0192	Klebsiella pneumoniae	66	100.00	.	.	100	.	.	.	100.00	99.84	.	.	.	100.00	.	99.39	100.00	100.00	100.00	100.00	100.00	.	.	100	100	100	100	100	100	.	100	100	100	100	100	100	100	100	100	.	.	.	100	.	.	.	.	.
23Y0193	Klebsiella pneumoniae	79	100.00	.	.	100	.	.	.	100.00	99.84	.	.	.	100.00	100.00	100.00	100.00	100.00	100.00	100.00	100.00	.	.	100	100	100	100	100	100	100.00	100	100	100	100	100	100	100	100	100	.	.	.	100	.	100.00	100.00	100.00	100.00
23Y0195	Klebsiella pneumoniae	62	100.00	93.14	.	100	.	.	.	100.00	99.68	99.29	.	.	100.00	.	.	.	.	.	.	.	.	.	100	100	100	100	100	100	.	100	100	100	100	100	100	100	100	100	.	.	.	100	.	.	.	.	.
23Y0196	Klebsiella pneumoniae	66	100.00	.	.	100	.	.	.	100.00	99.84	.	.	.	100.00	100.00	100.00	100.00	100.00	100.00	100.00	100.00	.	.	100	100	100	100	100	100	100.00	100	100	100	100	100	100	100	100	100	.	.	.	100	.	.	.	.	.
23Y0197	Klebsiella pneumoniae	60	100.00	100.00;98.10	100.00;100.00	100	.	.	.	100.00	99.68	.	.	.	100.00	.	.	.	.	.	.	.	.	.	100	100	100	100	100	100	.	100	100	100	100	100	100	100	100	100	.	.	.	100	.	.	.	.	.
23Y0198	Klebsiella pneumoniae	64	100.00	98.10	100.00	100	.	.	.	100.00	99.84	.	.	.	100.00	.	.	.	.	.	.	.	.	.	100	100	100	100	100	100	100.00	100	100	100	100	100	100	100	100	100	.	.	.	100	.	100.00	100.00	100.00	100.00
23Y0200	Klebsiella pneumoniae	60	100.00	.	98.73	100	.	.	.	100.00	99.68	.	.	.	100.00	.	.	.	.	.	.	.	.	.	100	100	100	100	100	100	.	100	100	100	100	100	100	100	100	100	.	.	.	100	.	.	.	.	.
23Y0201	Klebsiella pneumoniae	60	100.00	98.10;100.00	100.00;100.00	100	.	.	.	100.00	99.84	.	.	.	100.00	.	.	.	.	.	.	.	.	.	100	100	100	100	100	100	100.00	100	100	100	100	100	100	100	100	100	.	.	.	100	.	.	.	.	.
23Y0202	Klebsiella pneumoniae	61	100.00	85.78	93.86	100	.	.	.	100.00	99.84	.	.	.	100.00	.	.	.	.	.	.	.	.	.	100	100	100	100	100	100	.	100	100	100	100	100	100	100	100	100	.	.	.	100	.	.	.	.	.
23Y0205	Klebsiella pneumoniae	61	100.00	98.10	100.00	100	.	.	.	100.00	99.84	.	.	.	100.00	.	.	.	.	.	.	.	.	.	100	100	100	100	100	100	100.00	100	100	100	100	100	100	100	100	100	.	.	.	100	.	.	.	.	.
23Y0206	Klebsiella pneumoniae	61	100.00	98.10	100.00	100	.	.	.	100.00	99.84	.	.	.	100.00	.	.	.	.	.	.	.	.	.	100	100	100	100	100	100	100.00	100	100	100	100	100	100	100	100	100	.	.	.	100	.	.	.	.	.
23Y0207	Klebsiella pneumoniae	64	99.83;100.00	.	.	100	.	.	.	100.00	99.84	.	.	.	100.00	.	99.48	100.00	100.00	100.00	100.00	100.00	.	.	100	100	100	100	100	100	.	100	100	100	100	100	100	100	100	100	.	.	.	100	.	.	.	.	.
23Y0117	Klebsiella pneumoniae	66	100	100	100	100	.	.		100	99.84	.	.	.	100	.	99.48	100	100	100	100	100	.	.	100	100	100	100	100	100	.	100	100	100	100	100	100	100	100	100	.	.	.	100		.	.	.	.
23Y0118	Klebsiella pneumoniae	65	100	100	100	100	.	.		100	99.84	.	.	.	100	100	100	100	100	100	100	100	.	.	100	100	100	99.87	100	100	.	100	100	100	100	100	100	100	100	100	.	.	.	100		.	.	.	.
23Y0119	Klebsiella pneumoniae	68	100	97.96	100	100	.	.		100	99.84	.	.	.	100	.	.	.	.	.	.	.	.	.	100	100	100	100	100	100	.	100	100	100	100	100	100	100	100	100	.	.	.	100		.	.	.	.
23Y0120	Klebsiella pneumoniae	62	100	98.10;100.00	100.00;100.00	100	.	.		100	99.84	.	.	.	100	.	.	.	.	.	.	.	.	.	100	100	100	100	100	100	.	100	100	100	100	100	100	100	100	100	.	.	.	100		.	.	.	.
23Y0121	Klebsiella pneumoniae	68	100	100	100	100	.	.		100	99.84	.	.	.	100	100	100	100	100	100	100	100	.	.	100	100	100	100	100	100	100	100	100	100	100	100	100	100	100	100	.	.	.	100		.	.	.	.
23Y0122	Klebsiella pneumoniae	67	100	.	.	100	.	.		100	99.84	.	.	.	100	100	100	100	100	100	100	100	.	.	100	100	100	100	100	100	.	100	100	100	100	100	100	100	100	100	.	.	.	100		.	.	.	.
23Y0208	Klebsiella pneumoniae	60	100	98.1	100	100	.	.		100	99.84	.	.	.	100	.	.	.	.	.	.	.	.	.	100	100	100	100	100	100	.	100	100	100	100	100	100	100	100	100	.	.	.	100		.	.	.	.
23Y0209	Klebsiella pneumoniae	68	99.91	99.49	99.86	99.86	.	.		100	99.84	.	.	.	100	100	100	100	100	100	100	100	.	.	100	100	100	99.87	100	100	.	100	100	100	100	100	100	100	100	100	.	.	.	100		.	.	.	.
23Y0210	Klebsiella pneumoniae	65	100	100	100	100	.	.		100	99.84	.	.	.	100	.	99.48	100	100	100	100	100	.	.	100	100	100	100	100	100	.	100	100	100	100	100	100	100	100	100	.	.	.	100		.	.	.	.
23Y0211	Klebsiella pneumoniae	59	100	98.1	100	100	.	.		100	99.84	.	.	.	100	.	.	.	.	.	.	.	.	.	100	100	100	100	100	100	.	100	100	100	100	100	100	100	100	100	.	.	.	100		.	.	.	.
23Y0212	Klebsiella pneumoniae	75	99.91	100	100	100	.	.		100	99.84	.	.	.	100	100	100	100	100	100	100	100	.	.	100	100	100	99.87	100	100	.	100	100	100	100	100	100	100	100	100	.	.	.	100		.	.	.	.
		Total	59	37	37	59	1	1	1	58	58	12	1	1	58	13	31	31	31	31	31	31	1	1	59	59	59	59	59	59	17	59	59	59	59	59	59	59	59	59	1	1	1	59	1	8	8	8	8
[truncated: 53 more columns]

## Sheet:  S5 (Plasmid analysis)
ID	Klebsiella spp.	NUM_FOUND	Col.MG828	Col440II	Col440I	ColRNAI	ColpVC	IncFIA.HI1	IncFIB.K(Kpn3)	IncFIB (pNDM.Mar)	IncFIB (pKPHS1)	IncFIB (pQil)	IncFII (pCRY)	IncFII (pHN7A8)	IncFII (pKP91)	IncHI1B (pNDM.MAR)	IncR	IncX4	FII.pBK30683
23Y0002	Klebsiella pneumoniae	5	.	99.29	99.12	100.00	.	.	100.00	.	.	.	.	.	96.09	.	.	.	.
23Y0003	Klebsiella pneumoniae	1	.	.	.	.	.	.	100.00	.	.	.	.	.	.	.	.	.	.
23Y0004	Klebsiella pneumoniae	1	.	.	.	98.46;98.46	.	.	.	.	.	.	.	.	.	.	.	.	.
23Y0006	Klebsiella pneumoniae	3	.	.	.	98.46	.	.	.	100.00	.	.	.	.	.	100.00	.	.	.
23Y0007	Klebsiella pneumoniae	2	.	.	.	92.31;92.31	.	.	100.00	.	.	.	.	.	.	.	.	.	.
23Y0009	Klebsiella pneumoniae	3	.	.	.	100.00	.	100.00	.	.	.	.	.	.	96.09	.	.	.	.
23Y0010	Klebsiella pneumoniae	4	.	100.00;100.00	100.00;100.00	98.46;98.46	.	.	.	100.00	.	.	.	.	.	.	.	.	.
23Y0011	Klebsiella pneumoniae	0	.	.	.	.	.	.	.	.	.	.	.	.	.	.	.	.	.
23Y0012	Klebsiella pneumoniae	1	.	.	.	.	.	.	.	.	.	.	.	.	.	.	100.00	.	.
23Y0013	Klebsiella pneumoniae	0	.	.	.	.	.	.	.	.	.	.	.	.	.	.	.	.	.
23Y0014	Klebsiella pneumoniae	0	.	.	.	.	.	.	.	.	.	.	.	.	.	.	.	.	.
23Y0015	Klebsiella pneumoniae	4	.	.	.	.	.	.	100.00	.	.	.	.	100.00	100.00	.	100.00	.	.
23Y0090	Klebsiella pneumoniae	3	.	.	.	.	.	100.00	100.00	.	.	.	.	.	97.83	.	.	.	.
23Y0091	Klebsiella pneumoniae	2	.	.	.	.	.	.	100.00	.	.	.	.	.	100.00	.	.	.	.
23Y0092	Klebsiella pneumoniae	2	.	.	100.00	.	.	.	100.00	.	.	.	.	.	.	.	.	.	.
23Y0093	Klebsiella pneumoniae	1	.	.	.	100.00	.	.	.	.	.	.	.	.	.	.	.	.	.
23Y0124	Klebsiella pneumoniae	5	.	.	100.00	98.46	.	.	100.00	.	.	.	.	.	100.00	.	100.00	.	.
23Y0125	Klebsiella pneumoniae	4	.	.	100.00;100.00	98.46;98.46	.	.	100.00	.	.	.	.	.	100.00	.	.	.	.
23Y0126	Klebsiella pneumoniae	4	.	.	100.00;100.00	98.46	.	.	100.00	.	.	100.00	.	.	.	.	.	.	.
23Y0127	Klebsiella pneumoniae	0	.	.	.	.	.	.	.	.	.	.	.	.	.	.	.	.	.
23Y0128	Klebsiella pneumoniae	2	.	.	.	.	.	100.00	.	.	100.00	.	.	.	.	.	.	.	.
23Y0129	Klebsiella pneumoniae	2	.	.	.	.	100.00;98.96	.	100.00	.	.	.	.	.	.	.	.	.	.
23Y0130	Klebsiella pneumoniae	5	.	100.00	100.00	100.00;98.46	100.00	.	100.00	.	.	.	.	.	.	.	.	.	.
23Y0177	Klebsiella pneumoniae	0	.	.	.	.	.	.	.	.	.	.	.	.	.	.	.	.	.
23Y0178	Klebsiella pneumoniae	2	.	.	.	.	.	100.00	.	.	.	.	.	.	96.09	.	.	.	.
23Y0179	Klebsiella pneumoniae	1	.	.	.	.	.	100.00	.	.	.	.	.	.	.	.	.	.	.
23Y0180	Klebsiella pneumoniae	5	.	100.00	100.00;100.00	83.08;90.00	.	.	100.00	.	.	.	.	.	.	.	100.00	.	.
23Y0181	Klebsiella pneumoniae	2	.	.	.	.	.	.	.	.	.	.	.	.	100.00	.	100.00	.	.
23Y0183	Klebsiella pneumoniae	0	.	.	.	.	.	.	.	.	.	.	.	.	.	.	.	.	.
23Y0184	Klebsiella pneumoniae	0	.	.	.	.	.	.	.	.	.	.	.	.	.	.	.	.	.
23Y0185	Klebsiella pneumoniae	4	.	.	99.12	.	.	.	100.00	.	.	100.00	.	.	100.00;96.09	.	.	.	.
23Y0186	Klebsiella pneumoniae	0	.	.	.	.	.	.	.	.	.	.	.	.	.	.	.	.	.
23Y0187	Klebsiella pneumoniae	3	.	.	96.49	.	.	.	.	100.00	.	.	.	.	.	100.00	.	.	.
23Y0189	Klebsiella pneumoniae	0	.	.	.	.	.	.	.	.	.	.	.	.	.	.	.	.	.
23Y0190	Klebsiella pneumoniae	2	.	.	100.00;96.49	.	.	.	.	.	100.00	.	.	.	.	.	.	.	.
23Y0191	Klebsiella pneumoniae	3	.	.	100.00	98.46	.	.	.	.	.	.	100.00	.	.	.	.	.	.
23Y0192	Klebsiella pneumoniae	3	.	.	.	.	.	.	100.00	.	.	.	.	.	100.00	.	100.00	.	.
23Y0193	Klebsiella pneumoniae	2	.	.	96.49	.	.	.	100.00	.	.	.	.	.	.	.	.	.	.
23Y0195	Klebsiella pneumoniae	2	.	.	100.00	.	.	100.00	.	.	.	.	.	.	.	.	.	.	.
23Y0196	Klebsiella pneumoniae	0	.	.	.	.	.	.	.	.	.	.	.	.	.	.	.	.	.
23Y0197	Klebsiella pneumoniae	0	.	.	.	.	.	.	.	.	.	.	.	.	.	.	.	.	.
23Y0198	Klebsiella pneumoniae	1	.	.	.	.	.	.	100.00	.	.	.	.	.	.	.	.	.	.
23Y0200	Klebsiella pneumoniae	2	.	.	.	.	.	.	100.00	.	.	.	.	.	100.00	.	.	.	.
23Y0201	Klebsiella pneumoniae	3	.	.	.	.	.	100.00	100.00	.	.	.	.	.	100.00	.	.	.	.
23Y0202	Klebsiella pneumoniae	0	.	.	.	.	.	.	.	.	.	.	.	.	.	.	.	.	.
23Y0205	Klebsiella pneumoniae	0	.	.	.	.	.	.	.	.	.	.	.	.	.	.	.	.	.
23Y0206	Klebsiella pneumoniae	5	100.00;100.00	.	100.00	.	.	.	100.00	.	.	.	.	.	82.17	.	.	100.00	.
23Y0207	Klebsiella pneumoniae	0	.	.	.	.	.	.	.	.	.	.	.	.	.	.	.	.	.
23Y0117	Klebsiella pneumoniae	1	.	.	.	.	.	.	100	.	.	.	.	.	.	.	.		.
23Y0118	Klebsiella pneumoniae	5	.	.	100.00;100.00	.	.	.	100	.	.	.	.	.	100	.	100		98.68
23Y0119	Klebsiella pneumoniae	0	.	.	.	.	.	.	.	.	.	.	.	.	.	.	.		.
23Y0120	Klebsiella pneumoniae	1	.	.	.	98.46	.	.	.	.	.	.	.	.	.	.	.		.
23Y0121	Klebsiella pneumoniae	2	.	.	.	98.46	.	.	100	.	.	.	.	.	.	.	.		.
23Y0122	Klebsiella pneumoniae	1	.	.	.	.	.	.	100	.	.	.	.	.	.	.	.		.
23Y0208	Klebsiella pneumoniae	0	.	.	.	.	.	.	.	.	.	.	.	.	.	.	.		.
23Y0209	Klebsiella pneumoniae	1	.	.	.	.	.	.	100	.	.	.	.	.	.	.	.		.
23Y0210	Klebsiella pneumoniae	0	.	.	.	.	.	.	.	.	.	.	.	.	.	.	.		.
23Y0211	Klebsiella pneumoniae	4	.	.	.	.	.	.	100	100	.	.	.	.	96.09	100	.		.
23Y0212	Klebsiella pneumoniae	3	.	.	100.00;100.00;96.49	.	.	.	100	.	.	.	.	.	100	.	.		.
		Total	1	4	17	15	2	7	27	4	2	2	1	1	17	3	7	1	1

## Sheet: S6 (SNP differences)
snp-dists 0.7.0	23Y0002	23Y0003	23Y0004	23Y0006	23Y0007	23Y0009	23Y0010	23Y0011	23Y0012	23Y0013	23Y0014	23Y0015	23Y0090	23Y0091	23Y0092	23Y0093	23Y0117	23Y0118	23Y0119	23Y0120	23Y0121	23Y0122	23Y0124	23Y0125	23Y0126	23Y0127	23Y0128	23Y0129	23Y0130	23Y0177	23Y0178	23Y0179	23Y0180	23Y0181	23Y0183	23Y0184	23Y0185	23Y0186	23Y0187	23Y0189	23Y0190	23Y0191	23Y0192	23Y0193	23Y0195	23Y0196	23Y0197	23Y0198	23Y0200
23Y0002	0	20404	21251	20540	21276	21777	21067	20873	20350	20822	20721	21104	19862	20639	20404	20221	20999	23000	21635	21251	20727	21200	21618	21991	20287	20270	20855	21219	21681	20890	20570	20479	21192	19647	21511	22039	20313	20051	20610	20466	20974	19816	21174	20402	20526	21268	20854	20402	21702
23Y0003	20404	0	20131	19368	20173	20793	20270	20364	19545	19817	19968	20499	19865	20285	19746	20035	20074	22136	21172	20131	19954	20431	20884	21051	18958	20053	20083	20393	20760	20070	19585	20103	20380	19844	20647	21124	19393	19502	19477	19644	19978	19134	20503	20050	20143	20500	19939	19908	20762
23Y0004	21251	20131	0	6134	20801	20990	20567	20285	18427	19534	20558	20632	20449	20770	19945	20679	19360	22043	21938	8	19549	20808	21042	21365	19903	20602	19605	20836	21117	20440	20447	20752	19424	20323	21008	21402	20441	20150	6289	20100	20114	20218	20709	20683	20776	20060	20567	20483	20945
23Y0006	20540	19368	6134	0	20229	20440	19904	19734	18657	18971	19973	20095	19872	20218	19196	20051	19047	21710	21383	6134	18185	20347	20461	20739	19518	19962	19100	20223	20487	19791	19946	20052	19082	19930	20450	20736	19803	19512	1818	19487	19526	19616	20285	20014	20118	19175	20011	19953	20382
23Y0007	21276	20173	20801	20229	0	21356	20805	20985	20053	20202	17733	20932	20519	20850	19933	20583	20225	22576	21924	20801	20367	20852	21352	21510	20642	20774	20340	20947	21393	20550	20751	20966	20679	20340	21326	21695	20415	20151	20267	20446	20699	20190	20710	20974	21138	20830	20793	21013	21277
23Y0009	21777	20793	20990	20440	21356	0	19981	20499	20494	20914	20969	19691	20896	21485	20251	21122	20613	23023	22270	20990	20907	21187	20421	18511	21030	21584	20967	20160	20440	21329	21032	20959	20907	20977	20152	19710	20823	20654	20465	20580	20817	20784	21311	21061	21236	21423	20749	21080	20056
23Y0010	21067	20270	20567	19904	20805	19981	0	20025	19967	20373	20687	19504	20416	20890	19737	20494	20206	22740	21775	20567	20415	20814	19921	20262	20494	20857	20326	19729	20059	20753	20454	20612	20439	20505	19775	20540	20379	20349	19967	20229	20354	20101	20887	20590	20702	20874	20043	20483	19919
23Y0011	20873	20364	20285	19734	20985	20499	20025	0	19965	20364	20896	20141	20301	21119	19904	20574	20173	22544	21851	20285	20470	20853	20224	20709	20470	20753	20409	20089	20148	20814	20619	20871	20274	20651	20083	20647	20430	20246	19789	20155	20305	20351	20921	20773	20933	20976	20186	20632	20525
23Y0012	20350	19545	18427	18657	20053	20494	19967	19965	0	19067	19984	20047	19683	20202	18903	19893	19384	21681	21083	18427	19527	20353	20352	20725	19926	20182	19482	20202	20657	20157	19850	20274	19619	19618	20140	20784	19718	19366	18769	19889	19004	19444	20382	19880	20155	20035	20049	19854	20185
23Y0013	20822	19817	19534	18971	20202	20914	20373	20364	19067	0	20344	20218	20177	20370	19591	20403	19762	21938	21565	19534	19508	20663	20804	21186	19578	20515	18884	20404	20824	20112	20330	20535	20056	20056	20778	21042	20041	20013	18890	19775	19890	19921	20643	20390	20565	20091	20425	20272	20707
23Y0014	20721	19968	20558	19973	17733	20969	20687	20896	19984	20344	0	20514	20179	20809	19579	20442	20004	22490	21246	20558	20325	20594	21058	21376	20323	20804	20288	20737	21320	18768	20298	20535	20356	20438	20978	21426	19906	19956	20100	20060	20385	20121	20721	20640	20710	20523	20529	20453	21082
23Y0015	21104	20499	20632	20095	20932	19691	19504	20141	20047	20218	20514	0	20799	21147	19858	20873	20320	23039	22017	20632	20578	20848	20024	20205	20355	20978	20594	19722	19663	20616	20728	21007	20588	20710	19925	19920	20707	20563	20090	20386	20522	20386	20990	20989	21228	21021	20588	20784	19644
23Y0090	19862	19865	20449	19872	20519	20896	20416	20301	19683	20177	20179	20799	0	12874	19916	4734	19944	22584	20580	20449	20455	20710	20696	21149	19798	19697	20142	20521	21081	19808	20055	10818	20331	19784	20582	21194	17941	19345	19849	19209	20318	19339	20606	8454	8419	20668	20297	9565	20839
23Y0091	20639	20285	20770	20218	20850	21485	20890	21119	20202	20370	20809	21147	12874	0	20567	13065	20647	22921	21376	20770	20963	21079	21406	21857	20528	20050	20689	21058	21455	20274	20687	13655	21016	20318	21255	21795	20164	19810	20295	19894	21030	20087	20901	11768	11882	20795	20756	12612	21499
23Y0092	20404	19746	19945	19196	19933	20251	19737	19904	18903	19591	19579	19858	19916	20567	0	20086	18037	21902	21298	19945	19527	20377	20414	20614	19903	20159	19575	19896	20412	20197	20007	20356	18288	19596	20226	20596	19842	19837	19298	19581	19410	19919	20266	20286	20460	20035	19995	20410	20250
23Y0093	20221	20035	20679	20051	20583	21122	20494	20574	19893	20403	20442	20873	4734	13065	20086	0	20215	22778	20762	20679	20747	21000	20833	21397	20184	19963	20359	20670	21265	19920	20311	10389	20504	20053	20746	21438	19809	19352	20054	19352	20699	19521	20915	7386	7699	20912	20513	8912	21071
23Y0117	20999	20074	19360	19047	20225	20613	20206	20173	19384	19762	20004	20320	19944	20647	18037	20215	0	21807	21517	19360	17785	20495	20585	20683	19967	20625	18958	20408	20686	20352	20462	20597	5108	20165	20388	20807	19984	19943	19111	19662	19974	19752	20494	20460	20663	19635	20103	20421	20844
23Y0118	23000	22136	22043	21710	22576	23023	22740	22544	21681	21938	22490	23039	22584	22921	21902	22778	21807	0	23849	22043	21934	22803	22876	23391	22375	22513	21838	22778	23168	22833	22595	22716	22078	22191	22746	23461	22601	22257	21737	22260	22421	22151	22826	22730	22852	22542	22616	22822	23023
23Y0119	21635	21172	21938	21383	21924	22270	21775	21851	21083	21565	21246	22017	20580	21376	21298	20762	21517	23849	0	21938	21595	22034	22309	22514	21091	20875	21463	21949	22514	21453	21112	21097	21816	21169	22054	22433	20759	10049	21279	21475	21724	19974	22023	21022	21178	21612	21534	20885	22135
23Y0120	21251	20131	8	6134	20801	20990	20567	20285	18427	19534	20558	20632	20449	20770	19945	20679	19360	22043	21938	0	19549	20808	21042	21365	19903	20602	19605	20836	21117	20440	20447	20752	19424	20323	21008	21402	20440	20149	6289	20100	20114	20218	20709	20683	20776	20060	20567	20483	20945
23Y0121	20727	19954	19549	18185	20367	20907	20415	20470	19527	19508	20325	20578	20455	20963	19527	20747	17785	21934	21595	19549	0	20747	20935	21143	19648	20768	16670	20444	20830	20765	20331	20860	17716	19919	20761	21144	20270	19929	18239	20131	19780	20249	20822	20832	21046	18041	20529	20732	20954
23Y0122	21200	20431	20808	20347	20852	21187	20814	20853	20353	20663	20594	20848	20710	21079	20377	21000	20495	22803	22034	20808	20747	0	21330	21500	20410	20926	20529	20927	21138	20963	20478	21092	20802	20522	21106	21428	20722	20218	20415	20535	20834	20284	6603	20772	21106	21052	20700	20799	21061
23Y0124	21618	20884	21042	20461	21352	20421	19921	20224	20352	20804	21058	20024	20696	21406	20414	20833	20585	22876	22309	21042	20935	21330	0	20676	20770	21228	20906	20170	18467	21476	21278	20832	20870	20906	10045	20392	21104	20972	20458	20599	20871	20467	21388	21060	21081	21459	20719	20935	19769
23Y0125	21991	21051	21365	20739	21510	18511	20262	20709	20725	21186	21376	20205	21149	21857	20614	21397	20683	23391	22514	21365	21143	21500	20676	0	21181	21554	21202	20251	20793	21691	21230	21335	20869	21186	20493	20396	21155	20948	20760	21080	21154	21013	21541	21364	21502	21345	20782	21224	20551
23Y0126	20287	18958	19903	19518	20642	21030	20494	20470	19926	19578	20323	20355	19798	20528	19903	20184	19967	22375	21091	19903	19648	20410	20770	21181	0	20526	18439	20541	20900	20199	19944	20397	20068	19943	20738	21205	19652	19534	19499	19957	20348	19519	20591	20406	20376	20178	20187	20202	20825
23Y0127	20270	20053	20602	19962	20774	21584	20857	20753	20182	20515	20804	20978	19697	20050	20159	19963	20625	22513	20875	20602	20768	20926	21228	21554	20526	0	20743	21007	21472	19844	20408	20165	20935	19834	20509	21603	19728	19674	19974	20209	20631	19367	20938	19839	20026	21075	20417	19845	21399
23Y0128	20855	20083	19605	19100	20340	20967	20326	20409	19482	18884	20288	20594	20142	20689	19575	20359	18958	21838	21463	19605	16670	20529	20906	21202	18439	20743	0	20377	21002	20506	20224	20521	19415	20295	20869	21292	20146	19869	19126	19878	20071	19857	20632	20485	20578	18376	20484	20429	20957
23Y0129	21219	20393	20836	20223	20947	20160	19729	20089	20202	20404	20737	19722	20521	21058	19896	20670	20408	22778	21949	20836	20444	20927	20170	20251	20541	21007	20377	0	20196	21148	20517	20678	20469	20653	19980	20265	20619	20624	20177	20353	20654	20535	21036	20829	20995	20990	20491	20599	20054
23Y0130	21681	20760	21117	20487	21393	20440	20059	20148	20657	20824	21320	19663	21081	21455	20412	21265	20686	23168	22514	21117	20830	21138	18467	20793	20900	21472	21002	20196	0	21462	21064	21016	20963	20897	19756	20649	20953	20881	20442	20889	20909	20867	21221	21138	21358	21477	20768	21025	20271
23Y0177	20890	20070	20440	19791	20550	21329	20753	20814	20157	20112	18768	20616	19808	20274	20197	19920	20352	22833	21453	20440	20765	20963	21476	21691	20199	19844	20506	21148	21462	0	20369	20035	20716	20405	21239	21569	20193	19780	19875	20181	20746	19929	20980	20032	20058	20964	20630	20056	21066
23Y0178	20570	19585	20447	19946	20751	21032	20454	20619	19850	20330	20298	20728	20055	20687	20007	20311	20462	22595	21112	20447	20331	20478	21278	21230	19944	20408	20224	20517	21064	20369	0	20339	20564	19922	20880	21254	19860	19724	19930	20190	20591	19768	20615	20307	20374	20537	20257	20331	20968
23Y0179	20479	20103	20752	20052	20966	20959	20612	20871	20274	20535	20535	21007	10818	13655	20356	10389	20597	22716	21097	20752	20860	21092	20832	21335	20397	20165	20521	20678	21016	20035	20339	0	20800	20172	20834	21341	19947	19644	20124	19963	20776	19743	21112	6348	4221	20957	20717	8143	20659
23Y0180	21192	20380	19424	19082	20679	20907	20439	20274	19619	20056	20356	20588	20331	21016	18288	20504	5108	22078	21816	19424	17716	20802	20870	20869	20068	20935	19415	20469	20963	20716	20564	20800	0	20216	20703	20976	20374	20220	19224	19967	20238	20030	20782	20728	20887	20160	20119	20718	21081
23Y0181	19647	19844	20323	19930	20340	20977	20505	20651	19618	20056	20438	20710	19784	20318	19596	20053	20165	22191	21169	20323	19919	20522	20906	21186	19943	19834	20295	20653	20897	20405	19922	20172	20216	0	20735	21294	19671	19443	19934	20123	20365	19399	20452	20166	20250	20540	20396	20115	20843
23Y0183	21511	20647	21008	20450	21326	20152	19775	20083	20140	20778	20978	19925	20582	21255	20226	20746	20388	22746	22054	21008	20761	21106	10045	20493	20738	20509	20869	19980	19756	21239	20880	20834	20703	20735	0	20372	20784	20660	20456	20433	20807	20210	21363	20908	21062	21202	20492	20688	19885
23Y0184	22039	21124	21402	20736	21695	19710	20540	20647	20784	21042	21426	19920	21194	21795	20596	21438	20807	23461	22433	21402	21144	21428	20392	20396	21205	21603	21292	20265	20649	21569	21254	21341	20976	21294	20372	0	21354	21013	20736	20940	21199	20962	21493	21496	21571	21755	20953	21314	20064
23Y0185	20313	19393	20441	19803	20415	20823	20379	20430	19718	20041	19906	20707	17941	20164	19842	19809	19984	22601	20759	20440	20270	20722	21104	21155	19652	19728	20146	20619	20953	20193	19860	19947	20374	19671	20784	21354	0	19193	19769	19902	20322	19088	20546	19821	20028	20631	20362	19786	20983
23Y0186	20051	19502	20150	19512	20151	20654	20349	20246	19366	20013	19956	20563	19345	19810	19837	19352	19943	22257	10049	20149	19929	20218	20972	20948	19534	19674	19869	20624	20881	19780	19724	19644	20220	19443	20660	21013	19193	0	19523	19891	20174	18086	20410	19546	19733	20196	19874	19322	20477
23Y0187	20610	19477	6289	1818	20267	20465	19967	19789	18769	18890	20100	20090	19849	20295	19298	20054	19111	21737	21279	6289	18239	20415	20458	20760	19499	19974	19126	20177	20442	19875	19930	20124	19224	19934	20456	20736	19769	19523	0	19493	19533	19475	20315	20030	20212	19109	20034	19972	20402
23Y0189	20466	19644	20100	19487	20446	20580	20229	20155	19889	19775	20060	20386	19209	19894	19581	19352	19662	22260	21475	20100	20131	20535	20599	21080	19957	20209	19878	20353	20889	20181	20190	19963	19967	20123	20433	20940	19902	19891	19493	0	20035	19927	20544	19557	19734	20311	20254	19465	20867
23Y0190	20974	19978	20114	19526	20699	20817	20354	20305	19004	19890	20385	20522	20318	21030	19410	20699	19974	22421	21724	20114	19780	20834	20871	21154	20348	20631	20071	20654	20909	20746	20591	20776	20238	20365	20807	21199	20322	20174	19533	20035	0	20041	20981	20749	20926	20578	20528	20641	20525
23Y0191	19816	19134	20218	19616	20190	20784	20101	20351	19444	19921	20121	20386	19339	20087	19919	19521	19752	22151	19974	20218	20249	20284	20467	21013	19519	19367	19857	20535	20867	19929	19768	19743	20030	19399	20210	20962	19088	18086	19475	19927	20041	0	20369	19648	19826	20392	20159	19661	20548
23Y0192	21174	20503	20709	20285	20710	21311	20887	20921	20382	20643	20721	20990	20606	20901	20266	20915	20494	22826	22023	20709	20822	6603	21388	21541	20591	20938	20632	21036	21221	20980	20615	21112	20782	20452	21363	21493	20546	20410	20315	20544	20981	20369	0	20687	20980	21079	20765	20711	21283
23Y0193	20402	20050	20683	20014	20974	21061	20590	20773	19880	20390	20640	20989	8454	11768	20286	7386	20460	22730	21022	20683	20832	20772	21060	21364	20406	19839	20485	20829	21138	20032	20307	6348	20728	20166	20908	21496	19821	19546	20030	19557	20749	19648	20687	0	2611	20901	20624	4591	21019
23Y0195	20526	20143	20776	20118	21138	21236	20702	20933	20155	20565	20710	21228	8419	11882	20460	7699	20663	22852	21178	20776	21046	21106	21081	21502	20376	20026	20578	20995	21358	20058	20374	4221	20887	20250	21062	21571	20028	19733	20212	19734	20926	19826	20980	2611	0	20995	20814	4541	21199
23Y0196	21268	20500	20060	19175	20830	21423	20874	20976	20035	20091	20523	21021	20668	20795	20035	20912	19635	22542	21612	20060	18041	21052	21459	21345	20178	21075	18376	20990	21477	20964	20537	20957	20160	20540	21202	21755	20631	20196	19109	20311	20578	20392	21079	20901	20995	0	20850	20899	21230
23Y0197	20854	19939	20567	20011	20793	20749	20043	20186	20049	20425	20529	20588	20297	20756	19995	20513	20103	22616	21534	20567	20529	20700	20719	20782	20187	20417	20484	20491	20768	20630	20257	20717	20119	20396	20492	20953	20362	19874	20034	20254	20528	20159	20765	20624	20814	20850	0	20627	20629
23Y0198	20402	19908	20483	19953	21013	21080	20483	20632	19854	20272	20453	20784	9565	12612	20410	8912	20421	22822	20885	20483	20732	20799	20935	21224	20202	19845	20429	20599	21025	20056	20331	8143	20718	20115	20688	21314	19786	19322	19972	19465	20641	19661	20711	4591	4541	20899	20627	0	20849
23Y0200	21702	20762	20945	20382	21277	20056	19919	20525	20185	20707	21082	19644	20839	21499	20250	21071	20844	23023	22135	20945	20954	21061	19769	20551	20825	21399	20957	20054	20271	21066	20968	20659	21081	20843	19885	20064	20983	20477	20402	20867	20525	20548	21283	21019	21199	21230	20629	20849	0
23Y0201	21777	20873	21048	20368	21440	20379	20093	20356	20209	20682	21133	19978	21103	21611	20501	21297	20493	22955	22550	21048	20872	21292	20131	20949	21008	21553	19892	19969	20425	21458	20925	21122	20753	21068	20437	20500	20905	20823	20452	20577	20694	20873	21435	21350	21354	21450	20823	21105	20385
23Y0202	21273	20306	20619	19926	20718	20867	20521	20738	19868	20544	20594	20733	20473	21148	20020	20788	20019	22774	21715	20619	20335	20118	20864	21249	20517	21051	20541	20706	21026	20591	20304	20918	20356	20302	20882	21415	20572	20198	19971	20190	20539	20377	20286	20871	20960	20785	20582	20747	20943
23Y0205	20680	19866	19468	18167	20449	20681	20270	20328	19115	19522	20116	20397	20341	20845	19149	20580	18466	21960	21614	19468	5100	20537	20727	21053	19595	20470	16348	20378	20798	20476	20353	20637	18353	19773	20607	20976	20240	19805	18266	19852	19733	20019	20632	20629	20820	17864	20355	20537	20712
23Y0206	21622	20686	20943	20488	21392	19931	20024	20072	20388	20893	21061	19615	20991	21586	20371	21200	20693	23283	22161	20943	21148	21145	19934	20291	20870	21468	21004	19984	20118	21254	21038	21219	20838	21068	19768	12292	20988	20707	20536	20822	20875	20834	21149	21331	21433	21496	20566	21099	19470
23Y0207	23479	22801	22653	22115	23361	22595	22144	22270	22062	22761	22967	21838	22825	23265	22094	22959	22439	24958	23950	22653	22488	22975	22633	22678	22785	23308	22659	22396	22515	23227	22688	23158	22599	22765	22456	22962	23031	22701	22167	22575	22687	22715	23135	23141	23274	22947	22497	23009	22595
23Y0208	20654	19352	18769	18397	20061	20425	19974	19713	16079	19237	19764	19844	19954	20538	18916	20127	19160	21935	21138	18769	19282	20174	20144	20464	19908	20010	19377	20094	20157	20170	19840	20161	19514	19733	20147	20679	19977	19636	18445	19453	19012	19611	20367	20198	20323	19535	19787	20088	20336
23Y0209	20213	19846	20254	19611	20512	21269	20675	20508	19954	20439	20460	20646	19085	19883	20024	19444	19955	22697	20924	20254	20624	20642	21323	21322	20250	12058	20604	21047	21290	20191	20516	19765	20373	19951	20506	21723	19897	19500	19766	20266	20431	19391	20577	19359	19690	21065	20227	19405	21115
23Y0210	19693	19818	20171	19572	20263	20727	20096	20203	19494	19908	19787	20242	18901	19704	19673	19068	20085	22214	21184	20171	20231	20334	20600	21095	19588	19849	20196	20481	20663	20316	19906	19486	20318	19396	20657	21139	19972	19610	19572	20008	20317	19387	20377	19211	19330	20476	20233	19338	20533
23Y0211	20225	19646	20344	19831	19955	20518	20336	19983	19819	19803	19989	20089	19758	20457	19674	19961	20150	22339	21210	20344	20112	20631	20590	20832	19940	19974	20048	20231	20735	19938	19987	20161	20422	19800	20562	21065	19787	19629	19841	19964	20055	19378	20707	20055	20183	20462	20235	20007	20836
23Y0212	21356	20352	21000	20584	21379	21952	21477	21255	20697	21135	21413	21567	20266	20639	20718	20857	20833	23030	21523	21000	21290	21419	21745	21987	20782	20589	21157	21562	21916	20894	20962	20735	20833	19747	21434	22254	20083	19931	20613	21026	21173	19799	21238	20735	20732	21287	21154	20435	21692
Reference	20539	19960	20627	20026	20465	20669	20494	20604	20202	20262	19729	20528	18135	19353	20218	18893	20336	22860	21233	20626	20448	20572	20672	21143	20022	20263	20679	20813	20955	20102	20091	18578	20563	20248	20598	21330	19894	19652	20013	20057	20670	19500	20732	17629	17530	20625	20441	16898	20817
[truncated: 11 more columns]
